# Supplementary material for: The Inhibiting Effect of GB-2, (+)-Catechin, Theaflavin, and Theaflavin 3-Gallate on Interaction between ACE2 and SARS-CoV-2 EG.5.1 and HV.1 Variants
Source: Int J Mol Sci. 2024 Aug 31;25(17):9498. doi: 10.3390/ijms25179498 (PMC11394907; doi:10.3390/ijms25179498)
Supplement: Supplementary file 1 [file ijms-25-09498-s001.zip]

Archive with 1 entries (1 files):
- ijms-3126592-supplementary.pdf
